# Supplementary material for: Exploring Obscurin and SPEG Kinase Biology
Source: J Clin Med. 2021 Mar 2;10(5):984. doi: 10.3390/jcm10050984 (PMC7957886; doi:10.3390/jcm10050984)
Supplement: Supplementary file 1 [file jcm-10-00984-s001.zip]

Archive with 6 entries (4 files):
- jcm-1076976-supply/
- jcm-1076976-supply/Supplemental File S1 - Motif Search results.xlsx
- jcm-1076976-supply/Supplemental File S2 - uncropped immunoblot images.pptx
- jcm-1076976-supply/__MACOSX/
- jcm-1076976-supply/__MACOSX/._Supplemental File S1 - Motif Search results.xlsx
- jcm-1076976-supply/__MACOSX/._Supplemental File S2 - uncropped immunoblot images.pptx
